# Supplementary material for: The Mutations in RcMYB114 Affect Anthocyanin Glycoside Accumulation in Rose
Source: Biology (Basel). 2025 Mar 4;14(3):258. doi: 10.3390/biology14030258 (PMC11939692; doi:10.3390/biology14030258)
Supplement: Supplementary file 1 [file biology-14-00258-s001.zip]

Archive with 1 entries (1 files):
- biology-3471683-supplementary.pdf
